# Supplementary material for: Fetal heart rate evolution patterns in cerebral palsy associated with umbilical cord complications: a nationwide study
Source: BMC Pregnancy Childbirth. 2022 Mar 3;22:177. doi: 10.1186/s12884-022-04508-2 (PMC8896380; doi:10.1186/s12884-022-04508-2)
Supplement: Supplementary file 2 — Additional file 2. [file 12884_2022_4508_MOESM2_ESM.xlsx]

## Sheet: Table 3
S-Table: Characteristics of the subjects stratified by umbilical cord abnormalities
Variables		Cord prolapse (n=32)		Marginal insertion (n=33)		Velamentous insertion (n=10)		Multiple cord entanglement (n=28)		True knot (n=5)		Cord constriction (n=18)		Hyper-coiled cord (n=20)		Hypo-coiled cord (n=3)		Single umbirical artery (n=7)
Maternal characteristics
	Age	31.7 ±	5.6	33.5 ±	5.8	29.7 ±	5.4	30.6 ±	4.5	31.2 ±	8.5	32.5 ±	6	30.7 ±	5.5	34.0 ±	5.6	31.3 ±	3.9
	Hight (cm)	155.8 ±	4.8	158.3 ±	5.1	154.5 ±	5	158.2 ±	6.3	160.2 ±	5.3	158.1 ±	7.2	159.1 ±	6.5	157.3 ±	1.5	157.0 ±	7.5
	Weight at beginning of pregnancy (Kg)	53.0 ±	9.3	53.5 ±	7.2	52.4 ±	8.7	52.0 ±	7.2	56.2 ±	2.2	50.4 ±	8.4	52.2 ±	7.6	49.7 ±	8.1	48.9 ±	10.3
	BMI (Kg/m2)	21.8	3.8	21.3 ±	2.5	22.0 ±	3.1	20.7 ±	2.4	21.9 ±	1.5	20.1 ±	2.5	20.6 ±	2.2	20.0. ±	3.1	19.9 ±	4.5
	Weight at delivery (Kg)	62.8	9.2	63.5 ±	8.1	61.6 ±	8.2	62.1 ±	7.3	65.4 ±	8.6	60.8 ±	11.1	63.5 ±	8.8	62.4 ±	10	59.5 ±	11.6
	Weight gain (Kg)	10.1 ±	3.1	10.2 ±	3.9	8.6 ±	3.4	10.1 ±	4.7	9.2 ±	7.6	10.4 ±	4.4	11.3 ±	4.1	12.8 ±	3.7	10.7 ±	2.6
	Parity (median,range)	1	(0-4)	0	(0-4)	0	(0-2)	0	(0-4)	1	(0-1)	0	(0-3)	0	(0-2)	0	(0-1)	0	(0-1)
	In vitro Fertilization	0.03125	1	0.0909091	3	0	0	0.0357143	1	0	0	0	0	0.05	1	0	0	0.142857	1
Delivery characteristics	Delivery characteristics
	Premature Rupture of Membranes	0.21875	7	0.272727	9	0.5	5	0.25	7	0.2	1	0.277778	5	0.1	2	0.666667	2	0.285714	2
	Use of cervical ripening baloon	0.4375	14	0.121212	4	0.1	1	0.0714286	2	0	0	0.166667	3	0.05	1	0	0	0	0
	Augmentation	0.59375	19	0.424242	14	0.4	4	0.285714	8	0	0	0.444444	8	0.05	1	0.333333	1	0.142857	1
	Uterine fundal pressure	0.34375	11	0.212121	7	0.3	3	0.214286	6	0	0	0.277778	5	0.05	1	0	0	0	0
Mode
	Normal spontaneous	0	0	0.121212	4	0.4	4	0.392857	11	0.4	2	0.111111	2	0.15	3	0	0	0.285714	2
	Instrumental	0.21875	7	0.242424	8	0.1	1	0.142857	4	0	0	0.222222	4	0.05	1	0.333333	1	0.142857	1
	Elective CS	0	0	0	0	0	0	0	0	0	0	0	0	0	0	0	0	0	0
	Emergency CS	0.78125	25	0.636364	21	0.5	5	0.464286	13	0.6	3	0.666667	12	0.8	16	0.666667	2	0.571429	4
Delivery at
	Hospital	0.46875	15	0.787879	26	0.8	8	0.607143	17	0.4	2	0.388889	7	0.65	13	0.666667	2	0.285714	2
	Clinic	0.53125	17	0.212121	7	0.2	2	0.357143	10	0.6	3	0.611111	11	0.35	7	0.333333	1	0.714286	5
	Midwifery home	0	0	0	0	0	0	0.0357143	1	0	0	0	0	0	0	0	0	0	0
Maternal transport after onset of labor		0.0625	2	0.0909091	3	0.1	1	0.0357143	1	0	0	0.111111	2	0	0	0	0	0	0
Neonatal outcomes
	Gestational weeks	39.3 ±	1.1	38.5 ±	2.1	37.8 ±	1.5	38.4 ±	2	38.4 ±	1.1	38.9 ±	1.9	37.4 ±	2.4	37.7 ±	3.1	38.0 ±	2.4
	Birth weight (g)	3083 ±	432.3	2838 ±	460.4	2604 ±	369.7	2794 ±	428	3001 ±	357.7	2723 ±	382.8	2680 ±	364	2644 ±	528	2826 ±	440.4
	Birth weight (SD)	0.04 ±	1.16	-0.32 ±	0.92	-0.76 ±	0.98	-0.40 ±	0.87	0.18 ±	0.63	-0.81 ±	0.65	-0.31 ±	0.81	-0.64 ±	0.51	-0.16 ±	1.2
	Male	0.53125	17	0.636364	21	0.6	6	0.464286	13	1	5	0.444444	8	0.5	10	0.666667	2	0.571429	4
	Apgar Score 1min. (medeian, range)	1	(0-6)	2	(0-10)	1	(0-7)	1.5	(0-6)	4	(1-10)	2	(0-5)	1.5	(0-6)	1	1	2	(0-5)
	<7	1	32	0.909091	30	0.9	9	1	28	0.8	4	1	18	1	20	1	3	1	7
	<4	0.96875	31	0.848485	28	0.6	6	0.714286	20	0.4	2	0.833333	15	0.7	14	1	3	0.714286	5
	Apgar Score 5min. (medeian, range)	2.6	(0-6)	4	(0-10)	2.5	(1-8)	4	(0-9)	5.5	(4-10)	4	(0-7)	5	(0-8)	3	(2-3)	3	(1-7)
	<7	0.96875	31	0.848485	28	0.9	9	0.714286	20	0.8	4	0.833333	15	0.7	14	1	3	0.857143	6
	<4	0.71875	23	0.363636	12	0.6	6	0.464286	13	0	0	0.388889	7	0.45	9	1	3	0.714286	5
	Umblical artery PH (median, range)	7.032 ±	0.205	7.081 ±	0.245	7.131 ±	0.233	6.975 ±	0.257	7.135 ±	0.111	6.957 ±	0.259	7.078 ±	0.197	7.131 ±	0.323	7.053 ±	0.048
	<7.2	0.34375	11	0.363636	12	0.3	3	0.5	14	0.6	3	0.5	9	0.65	13	0.333333	1	0.428571	3
	<7.0	0.21875	7	0.181818	6	0.2	2	0.357143	10	0	0	0.5	9	0.35	7	0.333333	1	0	0
	Umblical artery PH (medeian, range)	7.048	(6.556-7.29)	7.094	(6.661-7.393)	7.054	(6.901-7.415)	6.945	(6.602-7.363)	7.094	(7.054-7.3)	6.792	(6.691-7.363)	7.054	(6.584-7.387)	7.131	(6.902-7.359)	7.053	(7.005-7.1)
			32		33		10		28		5		18		20		3		7
Data indicate mean ± standard deviation, median (range) or frequency (n).
BMI; body mass index, CS; cesarean section
